# Supplementary material for: The Novel Atypical Antipsychotic Lurasidone Affects Cytochrome P450 Expression in the Liver and Peripheral Blood Lymphocytes
Source: Int J Mol Sci. 2023 Nov 27;24(23):16796. doi: 10.3390/ijms242316796 (PMC10706667; doi:10.3390/ijms242316796)
Supplement: Supplementary file 1 [file ijms-24-16796-s001.zip]

Archive with 1 entries (1 files):
- ijms-2713213-supplementary.pdf
